# Supplementary material for: Septal cholinergic input to CA2 hippocampal region controls social novelty discrimination via nicotinic receptor-mediated disinhibition
Source: eLife. 2021 Oct 26;10:e65580. doi: 10.7554/eLife.65580 (PMC8547952; doi:10.7554/eLife.65580)
Supplement: Figure 3—source data 1. [file elife-65580-fig3-data1.xlsx]

## Sheet: eYFP-TeNT sociability
	Animal	Empty cup	Animal	Empty cup	score	score
eYFP1	184.3	101.2			83.1
eYFP2	115	135			-20
eYFP3	215	130			85
eYFP1	234.4	91.2			143.2
eYFP2	159.8	138.2			21.6
eYFP3	212.5	156.6			55.9
eYFP4	185.1	86.7			98.4
eYFP1	191.8	120.98			70.82
eYFP2	189.5	126.7			62.8
eGFP-TeNT1			194.1	98.5		95.6
eGFP-TeNT2			168.1	117		51.1
eGFP-TeNT3			269	116.5		152.5
eGFP-TeNT4			188.3	128		60.3
eGFP-TeNT1			71.05	69.9		1.15
eGFP-TeNT2			204.5	126.1		78.4
eGFP-TeNT3			295.3	105.2		190.1
eGFP-TeNT4			108.7	113.5		-4.8
eGFP-TeNT5			180.7	216.5		-35.8
eGFP-TeNT1			242.8	181.2		61.6
eGFP-TeNT2			248	123.1		124.9

## Sheet: eYFP-TeNT social novelty
	Familiar	Novel	Familiar	Novel	score	score
eYFP1	63.56	124.4			60.84
eYFP2	46.08	134.89			88.81
eYFP3	85.43	111.78			26.35
eYFP1	128.81	196.68			67.87
eYFP2	100.15	123.59			23.44
eYFP3	54.17	184.29			130.12
eYFP4	51.67	129.65			77.98
eYFP1	82.3	157.7			75.4
eYFP2	118.3	144.2			25.9
eGFP-TeNT1			101.53	72.78		-28.75
eGFP-TeNT2			106.12	79.02		-27.1
eGFP-TeNT3			116.24	72.81		-43.43
eGFP-TeNT4			97.71	104.23		6.52
eGFP-TeNT1			57.72	35.06		-22.66
eGFP-TeNT2			52.79	29.92		-22.87
eGFP-TeNT3			98.84	61.22		-37.62
eGFP-TeNT4			71.03	18.52		-52.51
eGFP-TeNT5			130.9	127.03		-3.87
eGFP-TeNT1			163.3	150.63		-12.67
eGFP-TeNT2			120.25	126.61		6.36

## Sheet: eYFP-TeNT NOR
	familiar obj	novel obj	familiar obj	novel obj	score control	score TeNT
eYFP1	31.68	69			37.32
eYFP2	27.2	77.7			50.5
eYFP4	29.9	103.8			73.9
eYFP2	50	41			-9
eYFP1	41.8	59.3			17.5
eYFP2	38.8	57			18.2
eYFP5	53.2	56.7			3.5
ChR2_1_	22	55.6			33.6
ChR2_2	38.8	77.3			38.5
ChR2_3	33.8	141.3			107.5
ChR2_4	62.4	104.1			41.7
GFP-TeNT1			50	85.5		35.5
GFP-TeNT2			56.7	121.9		65.2
GFP-TeNT3			22.7	76.9		54.2
GFP-TeNT5			38.2	221.3		183.1
GFP-TeNT1			24.7	36.1		11.37
GFP-TeNT2			40.9	96.8		55.9
GFP-TeNT1			20.2	92.1		71.9
GFP-TeNT2			57.3	61		3.7
GFP-TeNT3			42.8	57.5		14.7
GFP-TeNT5			16.1	192.9		176.8
GFP-TeNT1			51.6	99.8		48.2
GFP-TeNT2			25.8	57.3		31.5
